# Supplementary material for: Clinical framework for next generation sequencing based analysis of treatment predictive mutations and multiplexed gene fusion detection in non-small cell lung cancer
Source: Oncotarget. 2017 Mar 16;8(21):34796–810. doi: 10.18632/oncotarget.16276 (PMC5471012; doi:10.18632/oncotarget.16276)
Supplement: Supplementary file 2 [file oncotarget-08-34796-s002.xlsx]

## Sheet: Supplementary_Table_S2
Supplementary Table S2. Associations between mutations/gene fusions and clinicopathological variables.
	BRAF_mut	BRAF_wt	EGFR_mut	EGFR_wt	KRAS_mut	KRAS_wt	NRAS_mut	NRAS_wt	AKT1_mut	AKT1_wt	APC_mut	APC_wt	CDH1_mut	CDH1_wt	CTNNB1_mut	CTNNB1_wt	ERBB2_mut	ERBB2_wt	FBXW7_mut	FBXW7_wt	FGFR2_mut	FGFR2_wt	FOXL2_mut	FOXL2_wt	GNAQ_mut	GNAQ_wt	GNAS_mut	GNAS_wt	KIT_mut	KIT_wt	MAP2K1_mut	MAP2K1_wt	MET_mut	MET_wt	MSH6_mut	MSH6_wt	PDGFRA_mut	PDGFRA_wt	PIK3CA_mut	PIK3CA_wt	PTEN_mut	PTEN_wt	SMAD4_mut	SMAD4_wt	SRC_mut	SRC_wt	STK11_mut	STK11_wt	TP53_mut
Nbr	37	496	50	483	196	337	9	524	1	532	18	515	6	527	12	521	7	526	13	520	1	532	1	532	2	531	7	526	6	527	6	527	27	506	2	531	2	531	22	511	17	516	13	520	2	531	46	487	325
Nbr %	6.94	93.06	9.38	90.62	36.77	63.23	1.69	98.31	0.19	99.81	3.38	96.62	1.13	98.87	2.25	97.75	1.31	98.69	2.44	97.56	0.19	99.81	0.19	99.81	0.38	99.62	1.31	98.69	1.13	98.87	1.13	98.87	5.07	94.93	0.38	99.62	0.38	99.62	4.13	95.87	3.19	96.81	2.44	97.56	0.38	99.62	8.63	91.37	60.98
Age (median)	68	70	68	70	69**	70	71	69	55	69	71	69	70	69	67.5	69	60	69	69	69	83	69	55	69	61	69	67	69	67.5	69	72.5	69	69	69	65	69	70	69	70	69	71	69	74	69	73	69	70	69	70
Age (IQR)	9	11	13.5	10	9	12	6	10.25	0	10	9.25	10	3.5	10.5	12.75	10	18.5	10	11	10	0	10	0	10	6	10	7.5	10	10	10	13	10	12.5	10	10	10	1	10	9.5	10	8	10	10	10	9	10	11.75	11	10
Male (%)	48.65	49.8	46	50.1	42.86**	53.71	66.67	49.43	0	49.81	44.44	49.9	83.33	49.34	16.67**	50.48	57.14	49.62	61.54	49.42	0	49.81	100	49.62	100	49.53	28.57	50	33.33	49.91	50	49.72	44.44	50	50	49.72	50	49.72	45.45	49.9	64.71	49.22	38.46	50	50	49.72	50	49.69	52
Female (%)	51.35	50.2	54	49.9	57.14	46.29	33.33	50.57	100	50.19	55.56	50.1	16.67	50.66	83.33	49.52	42.86	50.38	38.46	50.58	100	50.19	0	50.38	0	50.47	71.43	50	66.67	50.09	50	50.28	55.56	50	50	50.28	50	50.28	54.55	50.1	35.29	50.78	61.54	50	50	50.28	50	50.31	48
Adenocarcinoma (%)	86.49 **	63.71	88 **	62.94	77.04**	58.46	77.78	65.08	100	65.23	77.78	64.85	66.67	65.28	83.33	64.88	100	64.83	46.15	65.77	100	65.23	100	65.23	100	65.16	71.43	65.21	66.67	65.28	100	64.9	62.96	65.42	0	65.54	100	65.16	68.18	65.17	35.29**	66.28	76.92	65	100	65.16	84.78**	63.45	56**
SqCC (%)	8.11	17.54	4	18.22	3.06	24.93	11.11	16.98	0	16.92	0	17.48	33.33	16.7	0	17.27	0	17.11	38.46	16.35	0	16.92	0	16.92	0	16.95	0	17.11	16.67	16.89	0	17.08	11.11	17.19	50	16.76	0	16.95	9.09	17.22	23.53	16.67	7.69	17.12	0	16.95	6.52	17.86	24.62
NSCLC-NOS (%)	5.41	15.73	8	15.73	17.86	13.35	11.11	15.08	0	15.04	16.67	14.95	0	15.18	16.67	14.97	0	15.21	15.38	15	0	15.04	0	15.04	0	15.07	14.29	15.02	0	15.18	0	15.18	25.93	14.43	50	14.88	0	15.07	22.73	14.68	29.41	14.53	15.38	15	0	15.07	8.7	15.61	16
Other (%)	0	3.02	0	3.11	2.04	3.26	0	2.86	0	2.82	5.56	2.72	0	2.85	0	2.88	0	2.85	0	2.88	0	2.82	0	2.82	0	2.82	14.29	2.66	16.67	2.66	0	2.85	0	2.96	0	2.82	0	2.82	0	2.94	11.76	2.52	0	2.88	0	2.82	0	3.08	3.38
* Not analyzed for all cases and thus excluded
** Bold font indicate a significant p-value (p<0.05) using Wilcoxon's test (age), Fisher's exact test (gender), or Chi-square test (histology)
[truncated: 7 more columns]
